# Supplementary material for: Multi‐Omics Analysis Reveals Photodynamic Therapy Ameliorating Skin Photoaging by Improving Cellular Senescence Through Mitohormesis‐Mediated Reduction of Citrate Content
Source: Aging Cell. 2025 Dec 28;25(1):e70328. doi: 10.1111/acel.70328 (PMC12744960; doi:10.1111/acel.70328)
Supplement: Supplementary file 2 — Table S1: acel70328‐sup‐0002‐TableS1.xlsx. [file ACEL-25-e70328-s002.xlsx]

## Sheet: Sheet1
									Table S1. GSEA (Gene Set Enrichment Analysis) analysis of enriched pathways and corresponding gene lists.
Group	ONTOLOGY	ID	Description	setSize	enrichmentScore	NES	pvalue	p.adjust	qvalue	rank	leading_edge	core_enrichment	Entrez IDs of enriched genes
Pho_age vs Control	GO:0002250	BP	GO:0002250	adaptive immune response	140	-0.413035	-1.66555	0.00234192	0.092196	0.0768264	1869	tags=68%, list=40%, signal=42%	15894/16182/21803/11622/13136/15170/243910/16177/266815/14999/171285/16331/12014/14990/12506/15284/17096/11846/14960/20737/14130/14969/67742/64817/16174/14961/332579/14998/74048/50909/12258/12268/15000/12229/16197/321019/76438/105855/12259/16797/14131/12260/16149/18733/12262/74131/18751/19264/22637/21929/22376/77125/12487/18106/12169/12628/68279/13733/27007/57916/12503/54390/16963/16194/16364/150…
Pho_age vs Control	GO:0005604	CC	GO:0005604	basement membrane	47	-0.468305	-1.60717	0.013459	0.12512	0.104261	1680	tags=77%, list=36%, signal=50%	15530/226519/16774/20737/20692/21810/216616/64075/18074/12827/11423/54156/21808/21826/20317/12496/67896/12826/18073/94216/94352/12829/16773/329872/18208/237759/64074/665700/12819/12831/14268/22041/11657/14118/21828/16772
Pho_age vs Control	GO:0001568	BP	GO:0001568	blood vessel development	201	-0.334486	-1.4053	0.0146396	0.12788	0.106561	1761	tags=57%, list=37%, signal=37%	19219/23871/20348/18591/76089/21813/14183/15242/11501/27494/15530/18606/21928/24052/69601/16847/12845/15184/20692/19271/18763/18576/20293/11481/14230/16948/192197/20563/67784/107586/18186/110350/192187/18162/19274/22418/238328/106042/68169/57875/14066/16971/74376/21838/246707/30955/12827/69538/269831/21808/104709/21826/12767/14089/20317/69219/11689/58861/18212/14165/12826/18552/18751/16416/68792/…
Pho_age vs Control	GO:0007043	BP	GO:0007043	cell-cell junction assembly	26	-0.615955	-1.87955	0.00286123	0.092196	0.0768264	1218	tags=65%, list=26%, signal=49%	70737/71908/19277/20613/13823/12552/18163/58187/16176/12554/16171/21926/12563/12561/56863/239931/56173
Pho_age vs Control	GO:0005581	CC	GO:0005581	collagen trimer	40	-0.514344	-1.69651	0.00829875	0.110807	0.0923352	1461	tags=80%, list=31%, signal=56%	16948/69183/109323/12259/11450/246707/12827/12260/12832/12262/12826/72709/94216/12829/13607/56745/237759/13179/12842/12825/100952/12833/12843/12819/12831/12835/12834/12818/53867/373864/17167/245026
Pho_age vs Control	GO:0008544	BP	GO:0008544	epidermis development	106	-0.373616	-1.46169	0.013285	0.12512	0.104261	779	tags=34%, list=16%, signal=29%	270893/20379/100503041/19207/193385/16531/114566/16171/110805/12159/229574/21926/68484/105866/16679/70843/109052/20760/223915/100126226/16701/11688/170656/20423/16675/16673/329421/406219/70810/22410/56735/11994/53622/16769/433016/406220
Pho_age vs Control	GO:0030855	BP	GO:0030855	epithelial cell differentiation	177	-0.352645	-1.45749	0.0150115	0.128636	0.107192	803	tags=30%, list=17%, signal=26%	12978/75706/270893/20379/13618/100503041/19130/19207/193385/16531/16176/16842/114566/14573/16772/16171/17395/12159/20855/234564/16671/21926/16670/237934/68484/105866/16679/70843/12954/109052/20760/71888/223915/100126226/12160/320864/11688/66809/16675/16673/329421/16660/406219/70810/22410/56735/11994/53617/53622/16769/433016/12921/406220
Pho_age vs Control	GO:0031012	CC	GO:0031012	extracellular matrix	150	-0.542874	-2.1955	0.00117233	0.092196	0.0768264	1574	tags=78%, list=33%, signal=54%	17022/16774/20737/12845/20692/17387/26561/18822/20657/64817/21810/16948/108075/20563/12258/216616/18295/64075/22418/320078/16170/68169/56429/16979/654812/57875/18074/14066/246707/76477/12827/11423/12832/54156/21808/14115/21826/224697/18828/12767/16000/22415/242939/20317/13003/12496/67896/14165/12826/214968/18073/74145/94216/68792/94352/12829/108153/16773/329872/214425/56744/18208/237759/13179/219…
Pho_age vs Control	GO:0005925	CC	GO:0005925	focal adhesion	44	-0.497088	-1.68898	0.00674764	0.107043	0.0891979	1861	tags=80%, list=39%, signal=49%	64099/11749/194655/70549/21961/11472/21894/20410/227753/108897/118449/20411/14159/170736/208177/230837/396184/50768/16398/18186/21804/16170/68810/241431/18826/320664/16416/19264/16421/22437/235431/319480/15567/11688/11567
Pho_age vs Control	GO:0046649	BP	GO:0046649	lymphocyte activation	234	-0.382021	-1.62291	0.00110011	0.092196	0.0768264	1873	tags=63%, list=40%, signal=40%	108995/15894/16182/21803/11622/21414/13136/19261/15170/243910/19219/22324/434215/21813/12721/15242/14999/16195/11501/171285/16331/19165/12506/15284/224860/227753/14456/19260/74734/16847/17096/11846/14960/72349/20737/78317/15184/14130/252838/19271/21417/17387/14969/67742/14961/14256/14998/74048/16408/14191/15000/12229/16197/321019/69769/27027/20442/105855/237256/14255/16797/12522/18826/277360/2183…
Pho_age vs Control	GO:0099513	CC	GO:0099513	polymeric cytoskeletal fiber	217	-0.387932	-1.6436	0.00111235	0.092196	0.0768264	436	tags=20%, list=9%, signal=19%	16671/75586/69473/16670/237934/68484/105866/16679/70843/16703/109052/71363/71888/223915/100126226/16701/69533/23805/320864/71623/210356/50774/114666/170656/16694/66809/16675/170939/16673/16660/406219/70810/56735/77918/53617/53622/238463/11567/406220/71369/170654/74071/170651
Pho_age vs Control	GO:0048880	BP	GO:0048880	sensory system development	92	-0.429845	-1.65438	0.00246002	0.092196	0.0768264	1875	tags=70%, list=40%, signal=43%	102774/21803/11622/14824/231214/81896/50524/53885/235542/18591/21813/14183/58998/244891/21417/22160/22352/11481/18186/64075/19274/12259/106042/24136/654812/21838/11537/269831/11423/12832/21808/225845/18212/14165/12826/195727/77579/16409/57810/80837/14254/12628/19662/18595/13345/270893/23965/70839/12831/19130/22778/12266/13508/16772/12159/270190/12954/12959/107585/170656/20423/330166/64379/229759
Pho_age vs Control	GO:0045202	CC	GO:0045202	synapse	361	-0.356779	-1.57459	0.00105485	0.092196	0.0768264	1819	tags=54%, list=39%, signal=36%	18754/66251/56526/18483/70549/18717/16177/16443/11472/27176/16180/94190/76089/76252/12721/14183/58998/208922/22249/69635/66259/69993/16651/52163/19165/226922/227801/110876/226519/11541/270058/216856/74480/16001/64009/171580/269060/20411/17096/12293/50997/15979/319713/54712/20692/59095/14130/74762/15114/14664/18795/217166/22288/16498/20977/30785/24001/12268/67784/12176/16398/18186/13982/20741/2283…
Pho_age vs Control	GO:0120193	BP	GO:0120193	tight junction organization	14	-0.639801	-1.6959	0.0135952	0.12512	0.104261	1477	tags=79%, list=31%, signal=54%	64817/12739/70737/71908/20613/58187/16171/21926/56863/239931/56173
T24h vs Pho_age	GO:0098609	BP	GO:0098609	cell-cell adhesion	272	0.34002	2.00094	0.00321543	0.0365226	0.0281743	797	tags=35%, list=20%, signal=30%	16187/547431/16193/268885/433016/68891/11846/408196/20201/20202/170780/16415/20343/20862/70839/234199/12404/20555/50930/26367/18595/21943/170677/16190/245126/100038947/319504/58205/16950/68792/64817/170779/20339/22416/14726/15216/211323/13078/12774/11847/240873/381484/27218/246707/193385/104099/20344/12628/170776/269116/16452/11502/108078/12562/27027/16176/320832/170786/20296/56745/14460/216799/5…
T24h vs Pho_age	GO:0008544	BP	GO:0008544	epidermis development	123	0.293257	1.52361	0.0165746	0.0893582	0.0689326	372	tags=20%, list=9%, signal=19%	20760/20763/20759/268885/433016/14419/20756/406223/19695/408196/20762/16688/432987/20862/20758/232174/20613/20754/11688/93735/64817/14178/21818/193385/20379
T24h vs Pho_age	GO:0030855	BP	GO:0030855	epithelial cell differentiation	220	0.234068	1.35221	0.0120846	0.0737814	0.0569164	497	tags=19%, list=12%, signal=18%	50501/20760/20763/20759/268885/22431/19692/433016/66809/331063/20756/406223/19695/408196/20762/16688/13132/432987/20862/20758/232174/18211/20754/11688/23892/12075/93735/13618/13710/14726/211323/21818/193385/20379/16666/218624/20855/12562/16176/52679/22234/14314
T24h vs Pho_age	GO:0002250	BP	GO:0002250	adaptive immune response	143	0.374891	2.02321	0.00286533	0.0365226	0.0281743	920	tags=44%, list=23%, signal=35%	16193/14939/11846/238875/12630/77125/234199/20555/17082/58217/14125/14130/16190/245126/12986/68279/58205/16950/64817/15216/11847/240873/16177/27218/16174/20715/12628/16452/12260/12262/218624/56532/16176/14131/60504/216799/12484/12259/12258/57916/12984/75234/14129/16165/14190/16331/20556/232371/317757/26888/26909/50909/12983/16172/53314/13733/16194/12266/12169/93685/15007/17096/14728
T24h vs Pho_age	GO:0046649	BP	GO:0046649	lymphocyte activation	230	0.306553	1.76973	0.00315457	0.0365226	0.0281743	674	tags=28%, list=17%, signal=25%	16187/547431/16193/14419/11846/170780/16415/16163/238875/234199/20555/50930/21943/232174/13024/18211/14130/16190/245126/100038947/58205/16950/170779/22416/15216/11847/240873/381484/27218/21942/193385/21946/16642/170776/16452/67315/328833/12182/21898/56532/27027/16176/320832/170786/20296/216799/16184/12484/12494/16988/57916/11501/16852/434215/74734/81897/57757/21813/14190/16331/20556/317757/16195/…
T24h vs Pho_age	GO:0005604	CC	GO:0005604	basement membrane	55	0.342378	1.54387	0.0291971	0.1274	0.0982789	1135	tags=55%, list=28%, signal=40%	21923/21857/58859/21810/11657/14118/12826/216616/94352/12827/18074/16949/12837/21826/12831/12495/18073/20692/237759/56401/14114/16777/16775/226519/16780/11727/67896/246228/16412/15530
T24h vs Pho_age	GO:0001568	BP	GO:0001568	blood vessel development	260	0.395991	2.34082	0.00310559	0.0365226	0.0281743	1012	tags=46%, list=25%, signal=37%	50501/12771/22431/56221/22421/18054/16415/18552/12765/19378/277468/20293/16948/18022/18606/18595/320924/18211/20319/58859/69219/329278/192187/240725/14283/23892/17390/68792/30878/14066/13078/78560/246707/12702/11489/12628/14230/11601/72780/12825/12826/57875/94352/12778/12827/15234/14613/13179/12562/69538/16176/52679/20296/100952/14205/58223/12837/16416/101401/73230/21826/14257/11501/320736/68169/…
T24h vs Pho_age	GO:0005581	CC	GO:0005581	collagen trimer	40	0.549893	2.30393	0.00240964	0.0365226	0.0281743	809	tags=68%, list=20%, signal=55%	16948/68588/320924/665033/12816/246707/12832/12825/12826/12827/12260/12262/13179/72709/56745/100952/14133/12837/12259/12842/12835/12831/12843/20288/53867/17022/237759
T24h vs Pho_age	GO:0030198	BP	GO:0030198	extracellular matrix organization	130	0.502578	2.63911	0.0027933	0.0365226	0.0281743	1085	tags=64%, list=27%, signal=48%	16193/22431/17394/320712/19288/240913/67573/16948/18595/20319/58859/17386/78892/17384/240725/23892/17390/16950/17392/21810/22416/13710/14726/13078/15118/195209/235130/14230/12832/18214/216725/12825/12826/94352/12827/16949/69538/14115/100952/58223/108153/239337/12837/16416/101401/320078/14758/68169/13805/12842/12831/234356/18073/12843/26561/14595/170441/11568/53867/17022/23794/21846/234911/23871/2…
T24h vs Pho_age	GO:0048771	BP	GO:0048771	tissue remodeling	72	0.445297	2.11313	0.0026455	0.0365226	0.0281743	867	tags=46%, list=21%, signal=37%	16193/320712/17202/21857/21990/68588/21943/23892/17390/93735/13710/11601/18214/72780/14613/16416/12484/12494/14257/11501/13609/20750/72828/16331/227326/21814/50490/21846/16000/109901/17387/18127/16971
T1w vs Pho_age	GO:0002250	BP	GO:0002250	adaptive immune response	182	0.502681	2.58624	0.00165289	0.0180682	0.0133862	1428	tags=56%, list=26%, signal=43%	238875/11687/14125/72049/16193/17082/75863/14939/12628/58205/12772/210757/243958/12268/14130/12504/12262/12260/12266/64817/12258/20555/16364/245126/13482/225825/317677/12259/13733/18646/77647/16174/78473/50908/68279/50909/12516/77125/21935/21947/14347/12518/12487/12142/13136/67742/16428/20371/15216/12525/27007/19264/227525/16643/57916/12501/12502/14728/83408/30925/14190/15139/20737/18106/27218/16…
T1w vs Pho_age	GO:0048675	BP	GO:0048675	axon extension	51	0.403371	1.65201	0.0104712	0.0527853	0.0391072	1599	tags=55%, list=30%, signal=39%	20346/12561/320563/70433/13175/20564/18208/14268/20563/17984/65079/56177/244667/12774/20355/22416/11538/108151/16971/18186/13617/171207/16885/20351/20315/20359/22284/243743
T1w vs Pho_age	GO:0005604	CC	GO:0005604	basement membrane	64	0.486138	2.08405	0.00175747	0.0180682	0.0133862	1650	tags=62%, list=31%, signal=44%	11657/16773/23928/14118/216616/12828/12831/21826/18208/12829/16949/20692/67896/665700/14268/12496/18073/14114/21858/94352/20317/58859/11731/12495/329941/20737/11727/21810/16777/18074/15530/12819/12827/226519/12826/16775/21859/69675/64074/12837
T1w vs Pho_age	GO:0001568	BP	GO:0001568	blood vessel development	310	0.350042	1.91946	0.00159236	0.0180682	0.0133862	1473	tags=44%, list=27%, signal=34%	12771/18054/320924/20293/17390/22431/12628/16948/15234/12825/20319/56221/13179/71223/12274/12772/11421/329278/20292/15364/12843/12842/72780/330267/18022/23892/13078/12828/58861/12266/12831/12766/192187/18595/17228/18133/22413/21826/320736/64103/68792/23967/69538/78560/71785/12765/24046/246707/69219/21813/18552/20692/16399/30955/19378/11489/18606/14268/11689/12490/53417/19223/94352/14461/23876/121…
T1w vs Pho_age	GO:0098609	BP	GO:0098609	cell-cell adhesion	342	0.367189	2.04035	0.00159236	0.0180682	0.0133862	1707	tags=51%, list=32%, signal=37%	11687/170780/68891/70839/72049/16193/170779/278180/75863/26887/12628/547431/170776/69165/81877/12404/14460/12561/58205/170786/12772/20343/12504/94332/13078/56745/13837/319504/16162/100038947/12565/64817/20555/229550/319480/245126/18595/13482/12552/18133/67596/13841/16590/68792/27027/246707/18208/21813/70945/16399/78473/16401/50930/13131/269116/665700/224024/12511/11689/12490/13505/54167/16000/193…
T1w vs Pho_age	GO:0005581	CC	GO:0005581	collagen trimer	43	0.674404	2.64659	0.00177936	0.0180682	0.0133862	711	tags=70%, list=13%, signal=61%	665033/81799/320924/12818/17022/16948/12825/13179/14133/12843/12842/68588/56745/12828/12262/12260/12832/12831/12833/219151/12259/245026/12834/246707/12829/72709/109323/12835/12816/12814
T1w vs Pho_age	GO:0050673	BP	GO:0050673	epithelial cell proliferation	200	0.269785	1.40011	0.0220339	0.0910433	0.0674515	1406	tags=36%, list=26%, signal=28%	12771/93735/16193/71183/13132/15234/20319/56221/13618/20292/15364/12828/12766/16682/18133/22413/320736/64103/66222/16590/23967/20692/16401/19378/14178/11689/12490/107587/16000/20449/94352/14461/22341/240725/270152/76365/20317/11731/114142/16416/19130/13345/329941/11541/238328/11727/12229/22416/268857/12273/22160/13874/72043/21417/21336/11607/13601/14205/21814/13809/13123/73230/13617/14066/15530/1…
T1w vs Pho_age	GO:0031012	CC	GO:0031012	extracellular matrix	230	0.539894	2.84708	0.00163934	0.0180682	0.0133862	1343	tags=63%, list=25%, signal=49%	330790/216028/74145/665033/96875/320924/242939/11657/17390/67573/13003/17394/27047/76477/353328/12818/17022/66695/16948/76293/17389/12825/216725/81877/13179/72713/14133/239337/329278/19074/16773/23928/12843/12842/14118/216616/17150/68588/320712/545291/56429/407800/12828/208777/74511/50706/12832/56744/64817/12258/17183/12831/18295/235130/71660/12810/13717/12833/654812/269959/18133/17385/219151/224…
T1w vs Pho_age	GO:0046649	BP	GO:0046649	lymphocyte activation	329	0.421738	2.33233	0.00158983	0.0180682	0.0133862	1778	tags=57%, list=33%, signal=40%	238875/170780/11441/72049/16193/170779/278180/75863/16642/547431/170776/69165/81897/58205/170786/12772/210757/243958/14130/18985/232174/12504/16641/16162/100038947/20555/16364/245126/13482/12769/67596/16590/27027/75974/18646/242248/21813/72310/50930/58179/21946/21898/22780/93675/12511/54167/21949/16000/193385/57757/12978/18784/21947/22778/14347/12518/12487/12142/13136/27278/67742/16428/20371/2701…
T1w vs Pho_age	GO:0048666	BP	GO:0048666	neuron development	418	0.229527	1.29226	0.022082	0.0911675	0.0675434	1490	tags=33%, list=28%, signal=26%	238057/11441/16193/20346/17390/170835/12628/13132/15234/20319/81877/13618/12561/244281/329278/16773/18214/320563/22157/14130/216616/68588/320712/110648/59058/13837/319504/50706/70433/12266/329421/330222/14758/12552/13175/12259/13841/68404/20564/24046/13823/270893/18208/14581/110058/14009/16401/13131/269116/237625/14745/14268/26913/193385/14432/12978/14461/12142/20563/17984/65079/269295/20317/2708…
T1w vs Pho_age	GO:0048880	BP	GO:0048880	sensory system development	136	0.284949	1.39286	0.0291595	0.112811	0.0835788	852	tags=24%, list=16%, signal=21%	108072/140919/70839/22431/12628/23928/22157/17150/13078/59058/12832/12266/12831/18595/654812/320736/12259/270893/21813/19378/107587/16545/22778/12142/50530/114142/24136/19130/18596/13345/77579/329941/12075
T1m vs Pho_age	GO:0002250	BP	GO:0002250	adaptive immune response	188	0.435623	2.39281	0.00106383	0.0186141	0.0133721	1662	tags=56%, list=31%, signal=40%	238875/14125/12628/11687/12268/14939/12258/15139/12504/64817/12266/13482/20555/17082/13733/75863/243958/20371/50909/317677/14728/18646/12487/12262/77799/19264/12260/18987/50908/77647/83408/30925/16197/75345/12259/12772/16193/14130/13136/227525/16364/77125/17085/12516/16069/210757/21947/14727/16950/12267/12506/381812/230979/67742/14127/57916/12986/14131/22376/12523/26888/68279/58205/320795/12229/3…
T1m vs Pho_age	GO:0005604	CC	GO:0005604	basement membrane	69	0.417298	1.96073	0.00119904	0.0186141	0.0133721	1209	tags=45%, list=22%, signal=35%	12828/12829/16773/14118/20692/12831/12496/67896/20317/18073/216616/21826/14114/14268/21858/94352/665700/16949/23928/12819/18208/329872/58859/329941/226519/12827/12826/15530/12495/18074/64074
T1m vs Pho_age	GO:0001568	BP	GO:0001568	blood vessel development	303	0.341503	1.96472	0.00103093	0.0186141	0.0133721	1982	tags=54%, list=37%, signal=37%	12771/12828/64103/16948/17390/12842/12843/12274/12825/15234/11421/12628/13179/20319/330267/20692/320924/71223/12831/13078/192187/72780/15139/56221/12266/20293/58861/20292/20317/18595/21826/20563/26427/73230/14268/12490/14103/71785/94352/11602/22413/12766/12273/21813/69538/16971/12772/18552/11489/30955/15442/246707/18186/22762/11607/14230/329278/68792/69219/54598/12765/21389/53417/23967/240725/122…
T1m vs Pho_age	GO:0098609	BP	GO:0098609	cell-cell adhesion	343	0.322516	1.86306	0.00103627	0.0186141	0.0133721	1921	tags=51%, list=36%, signal=35%	22024/70839/68891/278180/229550/12565/12628/13837/20343/11687/81877/69165/13078/16401/100038947/381457/55985/170779/12504/56745/64817/319504/13482/20555/94332/12552/75863/100534287/20371/547431/12561/14728/16000/70945/18595/12487/13841/20563/319480/19264/12490/170780/16162/73173/665700/21813/269116/83408/16197/170776/57781/11492/12772/16193/13136/14460/56193/246707/27027/224024/100043314/18208/67…
T1m vs Pho_age	GO:0005581	CC	GO:0005581	collagen trimer	49	0.680199	2.99253	0.00126422	0.0186141	0.0133721	1130	tags=80%, list=21%, signal=64%	12828/665033/16948/12842/12843/12829/12825/245026/12818/13179/17022/81799/14133/320924/12831/68588/12832/56745/12833/12834/72709/12262/12814/20288/12260/12835/140792/12259/219151/12819/246707/53867/329941/100952/69183/12827/12826/109323/71693
T1m vs Pho_age	GO:0050673	BP	GO:0050673	epithelial cell proliferation	187	0.252388	1.38663	0.0403397	0.133634	0.0960005	1983	tags=46%, list=37%, signal=30%	12771/12828/64103/93735/15234/20319/13132/20692/13618/16401/381457/56221/16000/20292/20317/73230/12490/19695/319430/94352/22413/12766/12273/114142/16193/19692/11607/14178/23967/240725/329941/320736/14734/14089/12229/16011/15530/26365/107587/16416/13809/13345/22341/22160/21417/16590/67694/268857/11689/23797/12140/16682/14824/56274/16889/21812/14257/20449/19130/17969/76365/12837/18133/72043/83946/1…
T1m vs Pho_age	GO:0031012	CC	GO:0031012	extracellular matrix	245	0.562557	3.17212	0.00104058	0.0186141	0.0133721	921	tags=52%, list=17%, signal=45%	330790/242939/12828/216028/665033/74145/18295/16948/14119/17390/12842/19074/12843/12829/76293/27047/12825/245026/96875/216725/13003/66695/12818/13179/239337/17022/407800/16773/67573/76477/14118/320712/14133/20692/320924/12831/81877/654812/17150/68588/72713/17392/56429/12496/12832/12258/208777/269855/13717/545291/21922/64817/12833/67896/56744/12834/17394/50706/16000/353328/20317/18073/70945/17389/…
T1m vs Pho_age	GO:0046649	BP	GO:0046649	lymphocyte activation	328	0.382879	2.20914	0.00103093	0.0186141	0.0133721	1983	tags=59%, list=37%, signal=40%	238875/278180/242248/81897/18985/69165/100038947/16642/170779/12504/12769/21898/13482/20555/75974/75863/243958/20371/547431/14728/16000/18646/12487/77799/19264/170780/272382/18987/16162/16641/12978/93675/21813/83408/30925/16197/75345/210293/170776/12772/50498/16193/225471/14130/13136/227525/17079/16364/17085/17387/27027/100043314/67596/328833/210757/170786/94176/22780/21947/14727/18782/56644/1695…
